# Supplementary material for: Prediction of breast cancer by profiling of urinary RNA metabolites using Support Vector Machine-based feature selection
Source: BMC Cancer. 2009 Apr 5;9:104. doi: 10.1186/1471-2407-9-104 (PMC2680413; doi:10.1186/1471-2407-9-104)
Supplement: Additional file 2 — Phenotype permutation test. This table contains p-values for a phenotype permutation test performed for the arctan encoded pairwise features. [file 1471-2407-9-104-S2.xls]

## Sheet: Sheet1
We have performed a phenotype permutation test for the arctan encoded features using the R statistics package "exactRankTests".
We found that 15 out of the 44 arctan features belong to statistical different distributions with a p-value less than 5% (computed by the R-package “exactRankTests”). However, since the SVM using the RBF-Kernel maps features into a different feature space, also non-significant features may contribute to the prediction performance.
	combination in paper	P-value (Permutationtest)
	1	0.155883
	2	0.487972
	3	5.37829e-05
	4	0.236287
	5	0.000875294
	6	0.0410496
	7	0.8898
	8	0.362132
	9	0.0247418
	10	0.0050662
	11	0.0410496
	12	0.614046
	13	0.0212762
	14	0.224703
	15	0.00670241
	16	0.641868
	17	0.00325724
	18	0.587877
	19	0.516142
	20	0.000192807
	21	0.000627639
	22	0.000290398
	23	0.534094
	24	0.362132
	25	0.0396535
	26	0.141001
	27	0.309857
	28	0.963664
	29	0.00215756
	30	0.472026
	31	0.167851
	32	0.0669869
	34	0.535224
	35	0.682786
	36	0.751343
	37	0.000290398
	38	0.122278
	39	0.212287
	40	0.614046
	41	0.475016
	42	0.535851
	43	0.686153
	44	0.990376
		Orange is statistically significant on a 5% level
